# Supplementary material for: Biomaterial-based scaffold for in situ chemo-immunotherapy to treat poorly immunogenic tumors
Source: Nat Commun. 2020 Nov 10;11:5696. doi: 10.1038/s41467-020-19540-z (PMC7655953; doi:10.1038/s41467-020-19540-z)
Supplement: Supplementary file 4 — Source Data [file 41467_2020_19540_MOESM4_ESM.xlsx]

## Sheet: Fig. 2
Fig. 2b						Fig. 2g					Fig. 2i
								%CD11bCD11c				MHCII+CD86+ among CD11b+CD11c+
Time (h)	%Dox-iRGD	SD	%Dox	SD		Dox-iRGD	G1-Gel1	30.3			G1	16.5
0	0	0	0	0			G1-Gel2	35.7				16
0.166667	4.45102	1.51736	16.7745	2.0744			G1-Gel3	49.1				30.1
0.666667	5.75665	2.99123	30.1931	2.27369			G1-Gel4	50.2				29.5
1.5	5.58216	2.58723	31.1722	1.07937
11	9.53928	3.46029	40.0051	4.42145
19	16.0986	2.67868	50.8951	4.00633		Dox-iRDG	G2-Gel1	51.2			G2	16
25	19.5724	3.52184	56.9049	4.01405			G2-Gel2	45				15.1
40	25.7369	2.49209	67.3265	4.96589			G2-Gel3	53.5				19.7
64	36.8533	3.76939	82.5167	5.9146			G2-Gel4	42.7				11.4
84	45.5747	4.58251	93.0884	5.87132
96	48.8782	4.45481	100	6.57974
						Dox	G3-Gel1	32.4			G3	24.7
							G3-Gel2	31.8				26.2
							G3-Gel3	34.6				31.6
							G3-Gel4	29.6				19.3

## Sheet: Fig. 3
Fig. 3a										Fig. 3c
										Dox-iRGD	G1-M1	29
											G1-M2	24
	Tumor size	SD									G1-M3	21
Day	Dox-iRGD		Dox-iRDG		Dox		untreated				G1-M4	29
1	36.8949	5.55832	36.6425	19.1678	41.404	7.74301	47.2564	19.7275			G1-M5	20
3	44.9278	24.8654	50.6175	39.3466	48.8471	16.7991	106.034	26.7261				24.6
5	49.2023	19.4642	81.382	33.3392	56.3343	12.0507	117.448	40.7619				4.27785
7	41.392	20.2994	92.2682	48.4695	100.498	39.1216	183.63	81.7371		Dox-iRDG	G2-M1	44
9	71.818	13.7841	194.327	131.838	179.449	64.605	256.328	61.0807			G2-M2	12
13	113.062	45.5948	318.217	133.302	335.347	6.3703	440.679	120.001			G2-M3	17
15	254.957	100.261	540.135	133.961	506.128	52.8286	785.795	243.392			G2-M4	40
17	283.901	56.9643	607.869	156.549	711.471	150.288	1003.33	223.582			G2-M5	14
19	352.036	78.8203	840.092	246.277	910.697	88.6009	1299.99	254.312				25.4
22	808.824	231.072	1313.25	482.759	1367.52	219.047	1727.97	239.235				15.3232
24	1115.2	222.251	1548.84	510.792	1775.79	450.111	2445.91	624.77		Dox	G3-M1	46
											G3-M2	52
											G3-M3	55
											G3-M4	56
											G3-M5	46
												51
												4.79583
										Untreated	G4-M1	38
											G4-M2	85
											G4-M3	70
											G4-M4	41
											G4-M5	88
												64.4
												23.755

## Sheet: Fig. 4
Fig. 4a										Fig. 4b								Fig. 4d, e					Fig. 4f								Fig 4g
																			%IFN-r+ within CD8a	Mean APC FI				Gel		Gel+boost		untreated				Gel	Gel+boost	untreated
	Dox-iRGD+ CpG		CpG		Dox-iRGD		Untreated			Days	Dox-iRGD+ CpG	CpG	Dox-iRGD	Untreated				dLN-1M-G1-M1	27.3	376			Time (Day)	Mean	SD	Mean	SD	Mean	SD
Time (Day)	G1		G2		G3		G4			0								dLN-1M-G1-M2	21.7	338			0	0	0	0	0	0	0		28			1
0	0	0	0	0	0	0	0	0		5								dLN-1M-G1-M3	21.5	336			8	25.9561	26.7021	34.4344	32.1085	80.423	35.1533		30			1
5	28.8766	12.7214	36.5585	12.0141	40.1358	12.8444	33.5765	11.6167		9								Mean	23.5	350			12	73.3313	80.149	83.1137	63.786	221.841	77.0872		32			1
9	64.7058	27.5021	114.755	21.8042	135.73	21.0914	149.449	59.2693		11								SD	3.29242	22.5389			14	94.6432	97.9654	119.554	92.1683	379.49	155.501		32			1
11	73.7149	39.6413	175.83	53.0117	232.533	31.8275	204.186	89.6442		14								dLN-1M-G2-M1	15	278			17	167.324	155.826	101.938	81.4074	607.282	140.922		32			1
14	152.17	76.2232	252.067	59.329	321.08	75.0105	367.995	141.573		17								dLN-1M-G2-M2	13.3	274			20	249.573	162.047	153.999	110.056	850.196	184.663		33			1
17	267.961	147.496	438.289	69.5049	491.441	126.105	610.343	174.526		20								dLN-1M-G2-M3	12.7	286			22	412.017	209.48	227.883	136.03	1098.15	149.437		33			1
20	425.361	210.987	727.901	91.9892	694.597	87.1333	920.215	210.779		22				1				Mean	13.6667	279.333			25	552.073	302.263	369.959	187.692	1456.29	292.975		39	1	1
22	513.211	212.192	878.756	125.142	881.325	83.7318	1134.19	213.276		22				1				SD	1.19304	6.1101			28	859.581	333.025	550.245	298.292	1856.22	286.534		41	1	1
25	700.037	227.91	1173.96	141.115	1116.44	57.0576	1386.38	188.818		25			1	1				dLN-1M-G3-M1	5.74	216			30	894.321	281.336	545.815	268.832	1928.47	258.134		44	1
27	866.153	275.251	1550.87	224.012	1331.31	132.898	1725.03	260.901		25				1				dLN-1M-G3-M2	5.64	215			32	1024.58	313.678	635.354	338.719				45	1
										28.8				1				dLN-1M-G3-M3	15.6	274			34	1190.02	393.492	753.436	352.849				47	1	1
										29.8			1					Mean	8.99333	235			37	1331.87	427.936	812.541	517.204				49		1
										30		1		1				SD	5.72176	33.7787											50	1	1
										30		1						No 4T1-dLN-G1	0.482	101											50	1
										30.3				1				No 4T1-dLN-G2	0.521	93.1											55		1
										30.6			1					No 4T1-dLN-G3	0.511	93.8											56		1
										30.8		1						Mean	0.504667	95.9667
										31	1		1	1				SD	0.0202567	4.37302
										31			1
										31			1
										31.4		1
										32		1
										32.2		1
										35	1	1	1
										38	1
										38	1
										39	1	1
										40	1
										44	1
										46	1

## Sheet: Fig. 5
	Fig 5a,b			Fig 5c			Fig 5d						Fig 5e						Fig 5f
		%Calreticulin			%CD86+ within			%CD11c+	%CD86+	%MHCII+	%CD86+MHCII+				%CD8 from sheet 1	%CD4	%CD25+FoxP3+	%Treg	%CD8/Treg ratio
	CpG+Dox-iRGD	18.3		CpG+Dox-iRGD	43.98		CpG+Dox-iRGD	1.25	12.46	67.44	7.64		CpG+Dox-iRGD		0.419	0.238	16.4	0.039032	10.7348
		13.8			44.76			1.39	16.61	52.5	9.1				0.292	0.293	39.4	0.115442	2.52941
		8.8			23.94			0.646	11.51	57.31	7.21				0.124	0.239	40.2	0.096078	1.29062
		12.7			44.79			1.6	16.76	57.2	11.4				0.305	0.176	21.3	0.037488	8.13594
		14.8			41.51			1.67	16.75	58.1	10				0.642	0.248	11.4	0.028272
	Mean	13.68		Mean	39.796		Mean	1.3112	14.818	58.51	9.07		Mean		0.3564	0.2388	25.74	0.0632624	5.67269
	SD	3.44195		SD	8.96434		SD	0.407612	2.60856	5.45869	1.7175		SD		0.191236	0.0417337	13.3067	0.0396085	4.50093
	Dox-iRGD	12.2		Dox	28.9		Dox	1.37	21.74	39.44	9.34		Dox		0.355	0.386	26.7	0.103062	3.44453
		19.2			12.58			2.56	29.23	28.13	8.13				0.329	0.238	27.2	0.064736	5.08218
		10.8			22.77			0.731	17.25	49.3	13.3				0.292	0.182	21.5	0.03913	7.46231
		9.56			31.19			1	13.52	26.73	6.53				0.063	0.476	37.2	0.177072	0.355787
		11.1			24.39			1.59	23.14	30.74	7.84				0.295	0.372	18.1	0.067332	4.38127
		11.7					too small amount	1.14	0.552	41.452	0.552				0.401	0.225	29.7	0.066825	6.00075
	Mean	12.4267		Mean	23.966		Mean	1.4502	20.976	34.868	9.028		Mean		0.289167	0.313167	26.7333	0.0863595	4.45447
	SD	3.43748		SD	7.20732		SD	0.703129	5.97641	9.45851	2.58868		SD		0.118001	0.114812	6.64068	0.0488868	2.43543
	CpG	12.6		CpG	41.67		CpG	0.85	7.81	65.19	5.79		CpG		0.68	0.518	35.5	0.18389	3.69786
		13			33.54			1.5	10.77	49.36	2.76				0.532	0.405	23.9	0.096795	5.49615
		11.3			35.91		small number	0.465	4.88	65.9					0.629	0.108	22.2	0.023976
		17.3			16.32			1.42	16.73	55.62	7.62				0.325	0.269	16.5	0.044385	7.32229
		8.78			22.79			0.963	15.88	47.08	3.98				0.379	0.375	49.7	0.186375	2.03353
		17.2													0.512	0.689	39.3	0.270777	1.89085
	Mean	13.3633		Mean	30.046		Mean	1.18325	12.7975	54.3125	5.0375		Mean		0.5095	0.394	31.1833	0.134366	4.08814
	SD	3.3525		SD	10.2806		SD	0.324524	4.24077	8.10074	2.12453		SD		0.137792	0.200152	12.4638	0.0953516	2.32616
	Naïve	8.53		Naïve	10.05		Naïve	1.39	21.14	12.5	4.14		Naïve		0.065	0.216	27.4	0.059184	1.09827
		9.86			4.813			2.46		24.5					0.126	0.405	16.8	0.06804	1.85185
		10.3			16.67			0.565	20.03	36.13	7.23				0.08	0.198	17.8	0.035244	2.26989
		7.24			11.791			1.08	5.32	30.18	1.18				0.226	0.622	22.1	0.137462	1.64409
		5.14			17.58			0.528	17	21.1	3.8				0.066	0.517	19.7	0.101849	0.648018
		10						1.85	12.96	23	3.5				0.107	0.459	31.7	0.145503	0.73538
	Mean	8.51167		Mean	12.1808		Mean	1.0826	15.29	24.582	3.97		Mean		0.111667	0.402833	22.5833	0.0912137	1.37458
	SD	2.01081		SD	5.20291		SD	0.561002	6.41179	9.01798	2.16162		SD		0.0609349	0.167983	5.8513	0.0444857	0.650357

## Sheet: Fig 6
	Fig 6a-b				Fig 6d											Fig 6e							Fig 6f
		%PDL1 in tumor																					Gel+anti-PD1	Gel	anti-PD1	untreated
	CpG+Dox-iRGD	11.7			Time (Day)	Gel+anti-PD1		Gel		anti-PD1		untreated					Gel+anti-PD1	Gel	anti-PD1	untreated			35	44	84	50
		11			0	0	0	0	0	0	0	0	0			25				1			44	26	64	88
		8.56			4	59.4216	15.6424	59.0241	24.9482	49.368	10.5714	55.6989	15.0404			26			1	1			26	70	34	104
		17.6			8	110.897	33.0968	119.53	30.2143	167.451	34.4177	170.356	37.1729			26			1				31	49	33	51
		16.5			11	148.081	37.9123	215.904	27.1518	348.097	55.0212	350.256	62.6342			27			1	1			14	87	32	48
	Mean	13.072			14	216.733	33.4958	318.487	61.3764	451.13	79.7574	502.556	114.058			27				1			19	22	38	83
	SD	3.83366			17	301.772	23.4933	405.794	40.4706	603.173	72.1823	670.725	132.647			27				1			32	61	48	94
	Dox	9.02			19	392.157	42.5591	570.638	93.8773	831.623	89.1742	970.904	140.617			27				1			17		47	78
		8.53			21	528.183	55.8344	676.452	67.7636	1023.35	147.577	1207.22	173.024			28			1	1						54
		8.99			23	633.496	52.3804	779.846	102.037	1070.38	170.705	1323.58	187.982			28			1
		4.32			25	769.356	52.983	959.476	107.654	1355.57	176.182	1667.49	219.333			30			1	1
		7.22														33	1	1	1	1
	too small amount	10.6														33		1	1
	Mean	8.11333														34	1
	SD	2.15105														36	1	1
	CpG	16.1														37		1
		16.5														38	1	1
	small number	12.2														41	1	1
		15.4														43	1	1
		15.5														43		1
		20.2														45	1
	Mean	15.875														47	1
	SD	0.518813
	Naïve	2.72
		3.53
		5.65
		1.89
		1.47
	Mean	3.052
	SD	1.65388

## Sheet: Fig 7
	Fig 7b
		d4-G1	d4-G2	d4-G3		d8-G1	d8-G2	d8-G3		d12-G1	d12-G2	d12-G3		d18-G1	d18-G2	d18-G3		d26-G1	d26-G2	d26-G3
		48000000	1780000	22200000		466000000	412000	4000000		1950000000	19000	761		2470000000	31000	17600		3710000000	25700	8450
		15300000	89800000	39600		653000000	70500000	96800		991000000	33000	13400		310000000	42600	17900		14900000	23100	12400
		3930000	475000	2160		126000	14800000	10400		227000	4230	6480		429000	32900	11200		4190000000	39300	9480
		7120000	6520000	580000		611000000	46500000	164000		1150000000	919000	1080000		2780000000	909000000	14100		7500000000	909000000	17800
		3250000	115000000	5820		113000000	139000000	357000		1140000000	421000000	26600		4590000000	42600000	32100		5240000000	5790000	42000
		693000	4920000	2860000		27500	2580000	45800000		83800	216000	10300000		1190000	74400	14900		15800000	21800	21000
		14700000	12000000	36100		22300	29600000	268000		214000	224000	3610		1670000	4610	50700		36900000	32600	36100
		51800	14000000	608000		343000000	269000	4650000		1820000000	9970000	6560		5350000000	5370000	12900		13800000000	40300	104000000
				1080000				285000				2440000				85700000				39000
	Mean	11630600	30561875	3.04574e+06		273271975	37957625	6.18124e+06		881440600	5.40482e+07	1.54193e+06		1937911125	1.19644e+08	9.54127e+06		4313450000	114371600	1.15762e+07
	SD	1.58078e+07	4.50823e+07	7.24056e+06		2.80276e+08	4.7853e+07	1.49654e+07		8.02103e+08	1.4831e+08	3.38772e+06		2.18998e+09	3.19286e+08	2.85595e+07		4.73019e+09	3.21085e+08	3.46589e+07
	SEM	5.58889e+06	1.5939e+07	2.41352e+06		9.90926e+07	1.69186e+07	4.98847e+06		2.83586e+08	5.24356e+07	1.12924e+06		7.74274e+08	1.12885e+08	9.51984e+06		1.67237e+09	1.13521e+08	1.1553e+07
	Fig. 7c						Fig. 7d						Fig. 7g										Fig. 7h
																								Gel vaccine	Ctrl
		Untreated	bolus	Gel vaccine				Untreated	bolus	Gel vaccine			d9-gel	d9-ctrl	d12-gel	d12-ctrl	d15-gel	d15-ctrl	d19-gel	d19-ctrl			19		1
	0						0						14700	139000000	17200	1290000	9180	471000000	0	4920000000			19		1
	4	1					4						1790	213000000	6220	631000000	-13500	1110000000	0	5140000000			19		1
	8	1	1				8						3250	41300000	-15900	186000000	-1170	819000000	0	2100000000			20		1
	8	1					12						1510	59600000	9910	210000000	14200	2620000000	0	1060000000			20		1
	8	1					18						1450	71300000	-15800	155000000	-7110	2530000000	0	3780000000			21		1
	8	1					26		1					20800000		12000000		1260000000		338000000			21		1
	12						30	1						93800000		384000000		1250000000		6250000000			21		1
	18	1	1				33	1						99300000		212000000		59500000		3220000000			22		1
	18	1					33	1						106000000		122000000		1230000000		2160000000			40	0
	18	1					35		1	1													40	0
	26	1	1	1			37	1	1														40	0
	33		1				37	1															40	0
	33		1	1			37	1															40	0
	35			1			38	1															40	0
	54		1				39	1
	59		1	1			41		1	1
	82			0			51		1	1
	82		0	0			54		1
	82			0			59		1	1
	82			0			82			0
	82			0			82		0	0
							82			0
							82			0
							82			0

## Sheet: Fig S1
	Supplementary Fig 1a-c
		Calreticulin FI	CD47 FI
	Control 1	276	160
	Control 2	266	158
	Control 3	245	159
	Control 4	239	150
	10nM dox 1	248	186
	10nM dox 2	340	238
	10nM dox 3	284	187
	30nM dox 1	552	267
	30nM dox 2	619	425
	30nM dox 3	764	194
	100nM dox 1	849	388
	100nM dox 2	917	379
	100nM dox 3	783	341

## Sheet: Fig S2
	Fig. S2f							Fig S2g
		pH4		pH8
	h	Mean	SD	Mean	SD				Dox-iRGD		Dox-iRDG		Dox
	0	0	0	0	0			0.0555181	79.3129	6.75001	74.5836	4.15777	0.0110535	72.2587	11.2301
	6	15.1228	0.325419	0	0.0415475			0.222072	75.4313	7.18776	76.859	5.01893	0.0552677	66.2782	10.3536
	16	41.4957	0.998553	3.80349	0.248922			0.888289	69.185	9.9703	71.4158	10.3756	0.276339	55.3921	7.4353
	27	49.8983	1.84932	5.83705	0.572216			3.55316	32.8227	2.34879	27.3647	2.45901	1.38169	30.6863	2.92558
	50	74.8401	3.56542	11.2999	1.27382			14.2126	30.6217	7.35596	28.0488	7.19039	6.90846	5.439	0.479031
								56.8505	23.6566	10.2101	29.3278	3.61854	34.5423	3.362	0.429676
													172.712	6.61893	0.541817

## Sheet: Fig S3
	Fig S3b
	Day	Mean	SD	Mean	SD
	0	0	0	0	0
	8	169.174	68.1149	143.104	51.656
	11	427.197	247.049	365.714	235.839
	13	511.861	183.432	517.57	264.45
	16	744.106	204.942	677.395	488.344
	18	1243.52	550.201	1351.84	553.322
	20	1560.15	407.268	1628.55	568.601

## Sheet: Fig S4
	Fig. S4c
		G1	G2	G3	G4
		11.3	5.7	4.9	0.4
		14.1	6	7	0.2
		15.9	7.9	6.3	1.8
		9.9	9.2	7.8	1.2
	Mean	12.8	7.2	6.5	0.9
	SD	2.70555	1.65126	1.23018	0.739369

[truncated: 15 more sheets: Fig S6, Fig. S7, Fig. S8, Fig S9, Fig S11, Fig. S12, Fig. S13, Fig. S14, Fig. S15, Fig S18, Fig S19, Fig S20, Fig S21, Fig S22, Fig S23]
